# Supplementary material for: Buying Game Derivative Products Is Different from In-Game Purchases: A Mixed-Method Approach
Source: Behav Sci (Basel). 2024 Jul 28;14(8):652. doi: 10.3390/bs14080652 (PMC11351711; doi:10.3390/bs14080652)
Supplement: Supplementary file 1 [file behavsci-14-00652-s001.zip]

Archive with 1 entries (1 files):
- behavsci-3054446-supplementary.pdf
